# Supplementary material for: Neutrophil–lymphocyte ratio is prognostic in early stage resected small-cell lung cancer
Source: PeerJ. 2019 Jul 29;7:e7232. doi: 10.7717/peerj.7232 (PMC6673426; doi:10.7717/peerj.7232)
Supplement: Supplemental Information 1 [file peerj-07-7232-s001.xlsx]

## Sheet: Munka1
Supplementary Table 1. Major clinicopathological characteristics of resected SCLC patients according to high versus low neutrophil to lymphocyte ratio (NLR) and cohorts #1, #2, and #3 (n=189).
		Nationality
		Hun					Ita					Rus
		NLR				P	NLR				P	NLR				P	P*
		LNLR		HNLR			LNLR		HNLR			LNLR		HNLR
		Count	Column N %	Count	Column N %		Count	Column N %	Count	Column N %		Count	Column N %	Count	Column N %
Gender	Male	22	0.628571	23	0.676471	0.6762	11	0.733333	21	0.807692	0.4649	26	0.813	11	0.846154	ns	0.3
	Female	13	0.371429	11	0.323529		5	0.333333	5	0.192308		6	0.187	2	0.153846
	Total	35	1	34	1		15	1	26	1		32	1	13	1
Age	<65	29	0.852941	26	0.787879	0.4874	6	0.375	7	0.269231	0.4715	28	0.875	12	0.923077	ns	<0.0001
	≥65	5	0.147059	7	0.212121		10	0.625	19	0.730769		4	0.125	1	0.0769231
	Total	34	1	33	1		16	1	26	1		32	1	13	1
Smoking	Non-smoker	1	0.0416667	1	0.0434783	0.8699	0	0	0	0	N/A	10	0.322581	2	0.153846	0.1416	N/A
	Smoker	21	0.875	19	0.826087		16	1	26	1		17	0.548387	11	0.846154
	Ex-smoker	2	0.0833333	3	0.130435		0	0	0	0		4	0.129032	0	0
	Total	24	1	23	1		16	1	26	1		31	1	13	1
Preoperative CHT	No	10	0.37037	17	0.548387	0.1752	13	0.8125	22	0.846154	ns	30	0.967742	12	0.923077	0.5085	N/A
	Yes	17	0.62963	14	0.451613		3	0.1875	4	0.153846		1	0.0322581	1	0.0769231
	Total	27	1	31	1		16	1	26	1		31	1	13	1
Adjuvant CHT	No	1	0.05	1	0.04	ns	6	0.375	10	0.384615	0.9503	10	0.322581	3	0.230769	0.7223	0.0091
	Yes	19	0.95	24	0.96		10	0.625	16	0.615385		21	0.677419	10	0.769231
	Total	20	1	25	1		16	1	26	1		31	1	13	1
Thoracic RT	No	3	0.3	5	0.3125	ns	9	0.5625	19	0.730769	0.2613	27	0.870968	8	0.615385	0.098	0.0009
	Yes	7	0.7	11	0.6875		7	0.4375	7	0.269231		4	0.129032	5	0.384615
	Total	10	1	16	1		16	1	26	1		31	1	13	1
PCI	No	5	0.454545	8	0.470588	0.9337	14	0.875	25	0.961538	0.54	26	0.83871	11	0.846154	ns	0.0003
	Yes	6	0.545455	9	0.529412		2	0.125	1	0.0384615		5	0.16129	2	0.153846
	Total	11	1	17	1		16	1	26	1		31	1	13	1
Stage	I	15	0.6	8	0.266667	0.0146	7	0.4375	12	0.461538	0.7231	16	0.551724	2	0.153846	0.0479	0.0784
	II	8	0.32	11	0.366667		3	0.1875	7	0.269231		6	0.206897	4	0.307692
	III	2	0.08	11	0.366667		6	0.375	7	0.269231		7	0.241379	7	0.538462
	Total	25	1	30	1		16	1	26	1		29	1	13	1
pT	1	14	0.538462	10	0.333333	0.3678	2	0.125	5	0.192308	0.8537	5	0.172414	2	0.153846	0.9829	N/A
	2	9	0.346154	12	0.4		9	0.5625	15	0.576923		20	0.689655	9	0.692308
	3	2	0.0769231	6	0.2		4	0.25	4	0.153846		4	0.137931	2	0.153846
	4	1	0.0384615	2	0.0666667		1	0.0625	2	0.0769231		0	0	0	0
	Total	26	1	30	1		16	1	26	1		29	1	13	1
pN	0	17	0.62963	14	0.411765	0.2055	8	0.5	17	0.653846	0.2864	17	0.548387	3	0.3	0.03	0.253
	1	8	0.296296	14	0.411765		5	0.3125	3	0.115385		9	0.290323	3	0.3
	2	2	0.0740741	6	0.176471		3	0.1875	6	0.230769		5	0.16129	7	0.4
	Total	27	1	34	1		16	1	26	1		31	1	13	1
Vascular involvement	0	13	0.565217	16	0.516129	0.7205	N/A	N/A	N/A	N/A	N/A	19	0.95	10	0.833333	0.5403	0.0592
	1	10	0.434783	15	0.483871		N/A	N/A	N/A	N/A		1	0.05	2	0.166667
	Total	23	1	31	1		N/A	N/A	N/A	N/A		20	1	12	1
Tumor necrosis	0	5	0.208333	5	0.16129	ns	1	0.0833333	3	0.142857	ns	12	0.6	8	0.666667	ns	<0.0001
	1	19	0.791667	26	0.83871		11	0.916667	19	0.904762		8	0.4	4	0.333333
	Total	24	1	31	1		12	1	21	1		20	1	12	1
Peritumoral inflammation	0	2	0.0869565	1	0.0322581	0.8086	N/A	N/A	N/A	N/A	N/A	18	0.9	10	0.833333	0.4217	N/A
	1	10	0.434783	15	0.483871		N/A	N/A	N/A	N/A		2	0.1	1	0.0833333
	2	8	0.347826	12	0.387097		N/A	N/A	N/A	N/A		0	0	1	0.0833333
	3	3	0.130435	3	0.0967742		N/A	N/A	N/A	N/A		0	0	0	0
	Total	23	1	31	1		N/A	N/A	N/A	N/A		20	1	12	1
Operation	Lob+seg	32	0.914286	29	0.852941	0.4262	13	0.8125	23	0.884615	0.658	22	0.709677	5	0.384615	0.0874	0.0011
	PNO	3	0.0857143	5	0.147059		3	0.1875	3	0.115385		9	0.290323	8	0.615385
	Total	35	1	34	1		16	1	26	1		31	1	13	1
HNLR: high neutrophil to lymphocyte ratio, LNLR: low neutrophil to lymphocyte ratio
The differences in case numbers according to each variables are due to data availibility
N/A: Data not available or statistical test was not performed due to low case numbers
P: Chi-square (Fisher's exact) test, green highlight indicates statistical significance
* Chi-square test, comparison between all three cohorts
CHT: chemotherapy
PCI: prophylactic cranial irradiation
RT: radiation therapy
Lob: lobectomy
Seg: segmentectomy
PNO: pneumonectomy
